# Supplementary material for: Novel Genetic and Molecular Pathways in Pulmonary Arterial Hypertension Associated with Connective Tissue Disease
Source: Cells. 2021 Jun 13;10(6):1488. doi: 10.3390/cells10061488 (PMC8231632; doi:10.3390/cells10061488)
Supplement: Supplementary file 1 [file cells-10-01488-s001.zip]

Archive with 1 entries (1 files):
- cells-1231663-supplementary.pdf
